# Supplementary material for: Combined Effect of Bifidobacterium longum Postbiotics and Dietary Herbs on Ameliorating Metabolic Disturbances in Hyperlipidemic Mice
Source: Foods. 2026 May 11;15(10):1679. doi: 10.3390/foods15101679 (PMC13206221; doi:10.3390/foods15101679)
Supplement: Supplementary file 1 [file foods-15-01679-s001.zip]

Archive with 1 entries (1 files):
- foods-4257106-supplementary.pdf
